# Supplementary material for: Clinical Practice Guidelines for the Last Days of Life: A Systematic Review
Source: J Clin Med. 2026 Jun 6;15(12):4407. doi: 10.3390/jcm15124407 (PMC13300626; doi:10.3390/jcm15124407)
Supplement: Supplementary file 1 [file jcm-15-04407-s001.zip]

Archive with 1 entries (1 files):
- jcm-4267330-supplementary.pdf
